# Supplementary material for: Green Synthesis of Highly Luminescent Carbon Quantum Dots from Asafoetida and Their Antibacterial Properties
Source: Nanomaterials (Basel). 2025 Nov 29;15(23):1804. doi: 10.3390/nano15231804 (PMC12693027; doi:10.3390/nano15231804)
Supplement: Supplementary file 1 [file nanomaterials-15-01804-s001.zip]

Archive with 1 entries (1 files):
- nanomaterials-3986192-supplementary.pdf
